# Supplementary material for: Preparation and Characterization of Poly(acrylic acid-co-vinyl imidazole) Hydrogel-Supported Palladium Catalyst for Tsuji–Trost and Suzuki Reactions in Aqueous Media
Source: Gels. 2024 Nov 23;10(12):758. doi: 10.3390/gels10120758 (PMC11675493; doi:10.3390/gels10120758)
Supplement: Supplementary file 1 [file gels-10-00758-s001.zip]

Archive with 1 entries (1 files):
- gels-3303369-supplementary.pdf
